# Supplementary material for: Sociodemographic characteristics of women who died by suicide in India from 2014 to 2020: findings from surveillance data
Source: Lancet Public Health. 2023 Apr 27;8(5):e347–55. doi: 10.1016/S2468-2667(23)00028-2 (PMC10165469; doi:10.1016/S2468-2667(23)00028-2)
Supplement: Supplementary appendix [file mmc2.xlsx]

## Sheet: Figure 1
Year	Education status category	India		Less developed states		More developed states
		Estimated population	Number of suicide death	Estimated population	Number of suicide death	Estimated population	Number of suicide death
2014	Illiterate	1.80773e+08	7004	1.03208e+08	2493	7.77765e+07	4484
	Class 1-5	1.28203e+08	8527	6.09194e+07	2554	6.70004e+07	5903
	Class 6-8	7.8335e+07	8733	3.72997e+07	2588	4.05261e+07	6104
	Class 9-12	9.48539e+07	12658	3.59983e+07	3231	5.81862e+07	9344
	Graduate & above	3.72974e+07	1161	1.25525e+07	233	2.45609e+07	918
2020	Illiterate	1.69529e+08	6389	9.99771e+07	2533	7.0734e+07	3841
	Class 1-5	1.33254e+08	7137	6.80182e+07	2539	6.49807e+07	4565
	Class 6-8	8.88932e+07	8421	4.56274e+07	2973	4.32339e+07	5422
	Class 9-12	1.32115e+08	17046	5.43928e+07	4875	7.62262e+07	12018
	Graduate & above	4.56709e+07	1846	1.66882e+07	468	2.80877e+07	1366

## Sheet: Figure 2
Year	Marital status category	India		Less developed states		More developed states
		Estimated population	Number of suicide death	Estimated population	Number of suicide death	Estimated population	Number of suicide death
2014	Never married	1.30489e+08	9820	6.79261e+07	3212	6.23248e+07	7214
	Currently married	3.32249e+08	27064	1.60856e+08	7590	1.7095e+08	19661
	Previously married	5.67254e+07	2037	2.11934e+07	463	3.47714e+07	1235
2020	Never married	1.4117e+08	11826	7.8465e+07	4552	6.31831e+07	6527
	Currently married	3.70891e+08	28085	1.84527e+08	8336	1.85627e+08	19314
	Previously married	5.74019e+07	1601	2.17091e+07	355	3.44461e+07	1567

## Sheet: Figure 3
India/State groups/States	Marital status
	Never married		Currently married
	Estimated population In 2020	Suicide death in 2020	Estimated population In 2020	Suicide death in 2020
India	1.4117e+08	11826	3.70891e+08	28085
Less developed states	7.8465e+07	4552	1.84527e+08	8336
Arunachal Pradesh	219668	22	420374	15
Assam	3.74292e+06	311	9.43455e+06	568
Bihar	1.04742e+07	147	3.31323e+07	184
Chhattisgarh	3.52429e+06	773	8.47197e+06	1330
Jharkhand	3.65555e+06	345	1.00087e+07	380
Madhya Pradesh	9.96437e+06	1596	2.3472e+07	3190
Manipur	517148	7	856046	10
Meghalaya	568147	37	691567	21
Mizoram	193136	10	281240	10
Nagaland	286402	6	458978	5
Odisha	5.04704e+06	146	1.22734e+07	152
Rajasthan	8.10365e+06	481	2.15636e+07	1064
Sikkim	94531.6	25	168175	41
Tripura	423605	68	1.12295e+06	180
Uttar Pradesh	3.03203e+07	480	5.89594e+07	1015
Uttarakhand	1.33008e+06	98	3.21225e+06	171
More developed states	6.31831e+07	7214	1.85627e+08	19661
Andhra Pradesh	4.57303e+06	425	1.499e+07	1406
Delhi (ut)	2.17161e+06	310	5.28718e+06	542
Goa	148530	17	441921	49
Gujarat	6.26289e+06	701	1.8958e+07	1756
Haryana	2.74386e+06	261	8.04246e+06	594
Himachal Pradesh	750224	79	2.13987e+06	212
Jammu & Kashmir and Ladakh	1.55831e+06	54	3.74423e+06	61
Karnataka	6.42336e+06	757	1.81779e+07	2142
Kerala	3.49183e+06	412	1.00284e+07	1358
Maharashtra	1.15845e+07	1297	3.45248e+07	2977
Punjab	2.9285e+06	199	8.70212e+06	413
Tamil Nadu	7.82543e+06	1264	2.16085e+07	3645
Telangana	3.81815e+06	435	1.0857e+07	1592
West Bengal	8.90287e+06	1003	2.81249e+07	2914

## Sheet: Figure 4
Occupation category	India
	2020		2019		2018		2017		2016		2015		2014
House wife	44498	22499	41493	21359	42391	22937	40852	21453	41997	21563	42088	22293	42521	20228
Professionals/Salaried employee	44498	1935	41493	1503	42391	1412	40852	1514	41997	1216	42088	1306	42521	1538
Self employed: other than agriculture	44498	1340	41493	1777	42391	974	40852	1292	41997	1165	42088	1061	42521	1457
Self-employed: farm/agriculture	44498	721	41493	969	42391	821	40852	802	41997	908	42088	1018	42521	1471
Daily Wage Earner	44498	4493	41493	3467	42391	3535	40852	3578	41997	3257	42088	3388	42521	1791
Student	44498	5559	41493	4772	42391	4790	40852	4711	41997	4635	42088	4247	42521	3807
Unemployed	44498	2754	41493	2416	42391	2248	40852	1990	41997	1920	42088	1529	42521	1428
Other	44498	5197	41493	5230	42391	5674	40852	5512	41997	7333	42088	7246	42521	10801
Occupation category	Less developed states
	2020		2019		2018		2017		2016		2015		2014
House wife	14840	7771	13998	7720	13762	8275	13225	7581	12526	6663	12349	6714	12420	6251
Professionals/Salaried employee	14840	543	13998	308	13762	261	13225	275	12526	349	12349	358	12420	498
Self employed: other than agriculture	14840	399	13998	801	13762	191	13225	378	12526	279	12349	420	12420	495
Self-employed: farm/agriculture	14840	105	13998	104	13762	88	13225	145	12526	196	12349	242	12420	375
Daily Wage Earner	14840	1008	13998	906	13762	739	13225	669	12526	719	12349	505	12420	342
Student	14840	2293	13998	1878	13762	1778	13225	1638	12526	1596	12349	1427	12420	1208
Unemployed	14840	1188	13998	799	13762	571	13225	524	12526	678	12349	478	12420	292
Other	14840	1533	13998	1482	13762	1859	13225	2015	12526	2046	12349	2205	12420	2959
Occupation category	More developed states
	2020		2019		2018		2017		2016		2015		2014
House wife	29405	14646	27221	13568	28365	14586	27392	13777	29242	14782	29448	15449	29833	13875
Professionals/Salaried employee	29405	1379	27221	1183	28365	1120	27392	1227	29242	865	29448	929	29833	1020
Self employed: other than agriculture	29405	933	27221	975	28365	781	27392	895	29242	879	29448	634	29833	958
Self-employed: farm/agriculture	29405	616	27221	865	28365	733	27392	657	29242	705	29448	776	29833	1095
Daily Wage Earner	29405	3469	27221	2549	28365	2781	27392	2897	29242	2528	29448	2870	29833	1439
Student	29405	3220	27221	2831	28365	2955	27392	3041	29242	3001	29448	2785	29833	2565
Unemployed	29405	1554	27221	1603	28365	1666	27392	1432	29242	1226	29448	1033	29833	1121
Other	29405	3590	27221	3647	28365	3743	27392	3466	29242	5256	29448	4972	29833	7760

## Sheet: Figure 5
Reasons for suicide deaths	India
	2020		2019		2018	2018	2017		2016		2015		2014
Economic	44498	1098	41493	1050	42391	951	40852	843	41997	802	42088	794	42521	732
Exam	44498	933	41493	1166	42391	1172	40852	1122	41997	1111	42088	1135	42521	1045
Family problems	44498	16140	41493	15025	42391	13959	40852	13803	41997	13271	42088	12885	42521	9977
Health	44498	8943	41493	7156	42391	7640	40852	7868	41997	7478	42088	7101	42521	7754
Love affair	44498	2655	41493	2637	42391	2265	40852	2175	41997	2139	42088	1935	42521	1727
Marriage	44498	4152	41493	4213	42391	4594	40852	4243	41997	4368	42088	3915	42521	4411
Other	44498	4249	41493	4562	42391	5451	40852	4688	41997	6218	42088	7207	42521	10617
Personal/Social_new	44498	1619	41493	1535	42391	1496	40852	1688	41997	2088	42088	1978	42521	1235
Rape	44498	49	41493	72	42391	90	40852	73	41997	71	42088	65	42521	68
Unknown	44498	4660	41493	4077	42391	4773	40852	4349	41997	4451	42088	5073	42521	4955
Reasons for suicide deaths	Less developed states
	2020		2019	2019	2018	2018	2017	2017	2016	2016	2015	2015	2014	2014
Economic	14840	260	13998	232	13762	134	13225	102	12526	165	12349	221	12420	164
Exam	14840	406	13998	464	13762	450	13225	407	12526	382	12349	408	12420	432
Family problems	14840	5268	13998	5196	13762	4103	13225	4011	12526	3475	12349	3286	12420	2271
Health	14840	2051	13998	1553	13762	1553	13225	1730	12526	1586	12349	1384	12420	1231
Love affair	14840	1161	13998	1090	13762	892	13225	811	12526	875	12349	830	12420	662
Marriage	14840	2096	13998	2028	13762	2153	13225	1901	12526	1928	12349	1884	12420	2012
Other	14840	1237	13998	1254	13762	2014	13225	1810	12526	1792	12349	2532	12420	3216
Personal/Social_new	14840	517	13998	583	13762	346	13225	431	12526	584	12349	571	12420	374
Rape	14840	37	13998	43	13762	36	13225	47	12526	47	12349	50	12420	31
Unknown	14840	1807	13998	1555	13762	2081	13225	1975	12526	1692	12349	1183	12420	2027
Reasons for suicide deaths	More developed states
	2020		2019	2019	2018	2018	2017	2017	2016	2016	2015	2015	2014	2014
Economic	29407	832	27221	810	28365	805	27392	740	29242	636	29448	573	29833	567
Exam	29407	522	27221	700	28365	714	27392	706	29242	726	29448	721	29833	608
Family problems	29407	10803	27221	9750	28365	9764	27392	9723	29242	9709	29448	9523	29833	7637
Health	29407	6836	27221	5538	28365	6016	27392	6086	29242	5853	29448	5653	29833	6492
Love affair	29407	1482	27221	1537	28365	1364	27392	1358	29242	1256	29448	1094	29833	1048
Marriage	29407	2047	27221	2181	28365	2436	27392	2332	29242	2431	29448	2016	29833	2394
Other	29407	2945	27221	3226	28365	3400	27392	2818	29242	4363	29448	4615	29833	7305
Personal/Social_new	29407	1083	27221	942	28365	1137	27392	1241	29242	1500	29448	1382	29833	853
Rape	29407	12	27221	29	28365	54	27392	26	29242	24	29448	15	29833	37
Unknown	29407	2845	27221	2508	28365	2675	27392	2362	29242	2744	29448	3856	29833	2892

## Sheet: Figure 6
Means of suicide deaths	India
	2020		2019	2019	2018	2018	2017	2017	2016	2016	2015	2015	2014	2014
Consumption of poison	44498	4061	41493	4096	42391	4636	40852	4600	41997	4461	42088	4661	42521	6591
Drowning	44498	2671	41493	2222	42391	2205	40852	2017	41997	2077	42088	2402	42521	2661
Hanging	44498	23182	41493	20420	42391	20111	40852	18646	41997	17516	42088	17125	42521	15631
Insecticides consumption	44498	7989	41493	7188	42391	7079	40852	7065	41997	6584	42088	7052	42521	4535
Jumping	44498	827	41493	893	42391	1284	40852	1043	41997	907	42088	1047	42521	919
Other	44498	2746	41493	3113	42391	2919	40852	2720	41997	4750	42088	3724	42521	6337
Overdose of pills	44498	343	41493	266	42391	348	40852	330	41997	248	42088	245	42521	271
Self-immolation	44498	2679	41493	3295	42391	3809	40852	4431	41997	5454	42088	5832	42521	5576
Means of suicide deaths	Less developed states
	2020		2019	2019	2018	2018	2017	2017	2016	2016	2015	2015	2014	2014
Overdose of pills	14840	151	13998	129	13762	126	13225	115	12526	100	12349	66	12420	95
Consumption of poison	14840	1749	13998	1752	13762	1974	13225	2140	12526	1264	12349	1577	12420	1780
Drowning	14840	730	13998	575	13762	511	13225	443	12526	495	12349	639	12420	691
Hanging	14840	8122	13998	7091	13762	6798	13225	6038	12526	5875	12349	5059	12420	4901
Insecticides consumption	14840	2228	13998	2122	13762	1833	13225	1844	12526	1662	12349	1455	12420	1103
Jumping	14840	266	13998	246	13762	311	13225	296	12526	260	12349	317	12420	250
Other	14840	564	13998	835	13762	890	13225	856	12526	1333	12349	1435	12420	2052
Self-immolation	14840	1030	13998	1248	13762	1319	13225	1493	12526	1537	12349	1801	12420	1548
Means of suicide deaths	More developed states
	2020		2019	2019	2018	2018	2017	2017	2016	2016	2015	2015	2014	2014
Consumption of poison	29407	2304	27221	2314	28365	2640	27392	2443	29242	3183	29448	3069	29833	4796
Drowning	29407	1940	27221	1646	28365	1691	27392	1567	29242	1580	29448	1757	29833	1966
Hanging	29407	14948	27221	13167	28365	13111	27392	12477	29242	11487	29448	11896	29833	10544
Insecticides consumption	29407	5753	27221	5063	28365	5227	27392	5213	29242	4908	29448	5572	29833	3421
Jumping	29407	558	27221	647	28365	973	27392	747	29242	647	29448	729	29833	668
Other	29407	2068	27221	2211	28365	2020	27392	1795	29242	3393	29448	2247	29833	4250
Overdose of pills	29407	191	27221	136	28365	222	27392	215	29242	148	29448	178	29833	176
Self-immolation	29407	1645	27221	2037	28365	2481	27392	2935	29242	3896	29448	4000	29833	4012

## Sheet: Appendix 1 p6
India/State groups	2020		2019		2018		2017		2016		2015		2014
	Estimated population	Suicide deaths	Estimated population	Suicide deaths	Estimated population	Suicide deaths	Estimated population	Suicide deaths	Estimated population	Suicide deaths	Estimated population	Suicide deaths	Estimated population	Suicide deaths
India	5.69463e+08	44498	5.61793e+08	41493	5.54226e+08	42391	5.4666e+08	40852	5.37713e+08	41997	5.28687e+08	42088	5.19463e+08	42521
Less developed states	3.07556e+08	14840	3.0115e+08	13998	2.94923e+08	13762	2.88696e+08	13225	2.83122e+08	12526	2.77548e+08	12349	2.71903e+08	12420
More developed states	2.83251e+08	29407	2.81844e+08	27221	2.80451e+08	28365	2.79059e+08	27392	2.75489e+08	29242	2.71836e+08	29448	2.68049e+08	29833

## Sheet: Appendix 1 p7
India/State groups/States	2020		2019		2018		2017		2016		2015		2014
	Estimated population	Suicide deaths	Estimated population	Suicide deaths	Estimated population	Suicide deaths	Estimated population	Suicide deaths	Estimated population	Suicide deaths	Estimated population	Suicide deaths	Estimated population	Suicide deaths
India	5.69463e+08	44498	5.61793e+08	41493	5.54226e+08	42391	5.4666e+08	40852	5.37713e+08	41997	5.28687e+08	42088	5.19463e+08	42521
Less developed states	3.07556e+08	14840	3.0115e+08	13998	2.94923e+08	13762	2.88696e+08	13225	2.83122e+08	12526	2.77548e+08	12349	2.71903e+08	12420
Arunachal Pradesh	2.35359e+07	48	2.34409e+07	31	2.33462e+07	36	2.32516e+07	30	2.30095e+07	43	2.27639e+07	46	2.25099e+07	46
Assam	1.45752e+07	906	1.4397e+07	691	1.4221e+07	703	1.40449e+07	689	1.3774e+07	997	1.35027e+07	867	1.32317e+07	1036
Bihar	4.58388e+07	358	4.54156e+07	246	4.49964e+07	185	4.45772e+07	192	4.34857e+07	208	4.2391e+07	226	4.12887e+07	297
Chhattisgarh	1.34156e+07	2242	1.29465e+07	2109	1.24937e+07	2067	1.20409e+07	1895	1.1812e+07	2123	1.15825e+07	2143	1.13502e+07	1920
Jharkhand	1.52061e+07	759	1.50093e+07	580	1.48151e+07	408	1.46208e+07	326	1.43102e+07	419	1.40006e+07	268	1.36903e+07	410
Madhya Pradesh	3.61552e+07	4915	3.48628e+07	4348	3.36165e+07	4348	3.23703e+07	4351	3.17169e+07	4175	3.10797e+07	3999	3.04471e+07	3698
Manipur	1.47926e+06	17	1.45328e+06	22	1.42776e+06	17	1.40223e+06	16	1.36871e+06	16	1.33457e+06	16	1.29967e+06	19
Meghalaya	1.379e+06	61	1.35625e+06	33	1.33387e+06	38	1.3115e+06	36	1.2807e+06	42	1.24957e+06	41	1.21815e+06	24
Mizoram	524115	20	516254	16	508510	12	500767	15	490914	24	480968	22	470722	16
Nagaland	765984	12	767195	5	768407	6	769620	8	768947	13	768808	5	769138	4
Odisha	1.93893e+07	1637	1.93848e+07	1986	1.93803e+07	2285	1.93757e+07	2320	1.9087e+07	1534	1.88013e+07	1712	1.85158e+07	1832
Rajasthan	3.21701e+07	1630	3.16237e+07	1229	3.10866e+07	1244	3.05495e+07	1063	2.9946e+07	1090	2.93464e+07	920	2.87378e+07	1224
Sikkim	275201	68	273514	58	271837	56	270160	53	266637	79	263099	71	259483	83
Tripura	1.70946e+06	249	1.69987e+06	232	1.69034e+06	227	1.68081e+06	238	1.65732e+06	223	1.63355e+06	271	1.60915e+06	270
Uttar Pradesh	9.6072e+07	1642	9.30927e+07	2231	9.02058e+07	1958	8.73188e+07	1872	8.56094e+07	1487	8.38854e+07	1613	8.21177e+07	1485
Uttarakhand	5.06505e+06	276	4.91058e+06	181	4.76082e+06	172	4.61107e+06	121	4.53819e+06	53	4.4637e+06	129	4.38721e+06	56
More developed states	2.83251e+08	29407	2.81844e+08	27221	2.80451e+08	28365	2.79059e+08	27392	2.75489e+08	29242	2.71836e+08	29448	2.68049e+08	29833
Andhra Pradesh	2.35359e+07	1884	2.34409e+07	1725	2.33462e+07	1566	2.32516e+07	1512	2.30095e+07	1964	2.27639e+07	1919	2.25099e+07	1880
Delhi	7.94587e+06	895	7.79553e+06	768	7.64803e+06	747	7.50053e+06	766	7.36198e+06	674	7.22219e+06	648	7.08069e+06	671
Goa	666950	74	668928	58	670911	61	672895	82	667684	70	662274	82	656584	88
Gujarat	2.7761e+07	2542	2.76407e+07	2486	2.75209e+07	2583	2.74011e+07	2580	2.69541e+07	2683	2.6503e+07	2542	2.60437e+07	2622
Haryana	1.1746e+07	917	1.15268e+07	894	1.13117e+07	765	1.10967e+07	725	1.09135e+07	759	1.07305e+07	741	1.0546e+07	681
Himachal Pradesh	3.29769e+06	296	3.25943e+06	207	3.22161e+06	247	3.1838e+06	240	3.14492e+06	227	3.10494e+06	196	3.0639e+06	248
Jammu & Kashmir and Ladakh	5.63381e+06	132	5.54125e+06	127	5.4502e+06	175	5.35916e+06	138	5.262e+06	133	5.16284e+06	170	5.06156e+06	108
Karnataka	2.88172e+07	3067	2.86133e+07	2873	2.84108e+07	3143	2.82082e+07	3153	2.7878e+07	3050	2.75411e+07	3332	2.719e+07	3259
Kerala	1.60249e+07	1930	1.60527e+07	1888	1.60806e+07	1873	1.61084e+07	1772	1.60145e+07	1770	1.59138e+07	1864	1.57975e+07	2034
Maharashtra	5.19483e+07	4472	5.15817e+07	4448	5.12178e+07	4474	5.08538e+07	4401	5.02255e+07	4315	4.95674e+07	4314	4.88722e+07	4476
Punjab	1.28274e+07	623	1.26965e+07	539	1.2567e+07	358	1.24374e+07	327	1.22733e+07	293	1.21061e+07	233	1.19363e+07	233
Tamil Nadu	3.4718e+07	5275	3.46566e+07	4250	3.45954e+07	4715	3.45342e+07	4572	3.41147e+07	4946	3.36828e+07	5041	3.32312e+07	5155
Telangana	1.65503e+07	2164	1.6601e+07	2062	1.66519e+07	2233	1.67028e+07	2354	1.64822e+07	2701	1.62586e+07	2829	1.60287e+07	2954
West Bengal	4.17779e+07	5136	4.17681e+07	4896	4.17582e+07	5425	4.17484e+07	4770	4.11868e+07	5657	4.06162e+07	5537	4.00305e+07	5424

## Sheet: Appendix 1 pp8-9
India/State groups/States	Total female suicide deaths in 2020	Number of female suicide by education level in 2020							India/State groups/States	Total female suicide deaths in 2014	Number of female suicide by education level in 2020
		Illiterate	Class 1-5	Class 6-8	Class 9-12	Graduate & above	Status not known				Illiterate	Class 1-5	Class 6-8	Class 9-12	Graduate & above	Status not known
India	44498	6389	7137	8421	17046	1846	3659		India	42521	7004	8527	8733	12658	1161	4438
Less developed states	14840	2533	2539	2973	4875	468	1452		Less developed states	12420	2493	2554	2588	3231	233	1321
Arunachal Pradesh	48	1	4	10	16	0	17		Arunachal Pradesh	46	13	0	10	17	0	6
Assam	906	169	150	230	329	22	6		Assam	1036	187	212	263	172	1	201
Bihar	358	39	42	82	173	18	4		Bihar	297	41	49	61	114	4	28
Chhattisgarh	2242	419	534	505	593	51	140		Chhattisgarh	1920	297	442	468	495	34	184
Jharkhand	759	88	95	158	403	4	11		Jharkhand	410	146	128	23	54	16	43
Madhya Pradesh	4915	1012	958	1126	1601	152	66		Madhya Pradesh	3698	700	754	803	1137	42	262
Manipur	17	0	0	5	10	2	0		Manipur	19	3	0	2	10	0	4
Meghalaya	61	9	5	28	19	0	0		Meghalaya	24	4	7	4	3	0	6
Mizoram	20	0	8	7	5	0	0		Mizoram	16	0	1	3	12	0	0
Nagaland	12	0	4	6	2	0	0		Nagaland	4	0	0	3	0	0	1
Odisha	1637	17	41	58	610	18	893		Odisha	1832	329	324	374	505	49	251
Rajasthan	1630	433	322	274	492	90	19		Rajasthan	1224	434	293	188	237	35	37
Sikkim	68	7	17	18	22	1	3		Sikkim	83	6	30	21	11	1	14
Tripura	249	15	104	69	57	4	0		Tripura	270	18	94	92	51	7	8
Uttar Pradesh	1642	318	238	314	400	86	286		Uttar Pradesh	1485	310	215	266	390	44	260
Uttarakhand	276	6	17	83	143	20	7		Uttarakhand	56	5	5	7	23	0	16
More developed states	29407	3841	4565	5422	12020	1366	2193		More developed states	29833	4484	5903	6104	9344	918	3080
Andhra Pradesh	1884	498	385	353	487	135	26		Andhra Pradesh	1880	470	385	343	472	43	167
Delhi	895	97	99	116	516	34	33		Delhi	671	111	103	73	212	20	152
Goa	74	8	11	11	36	5	3		Goa	88	7	9	27	35	4	6
Gujarat	2542	419	458	552	994	74	45		Gujarat	2622	419	719	504	669	34	277
Haryana	917	164	119	120	358	20	136		Haryana	681	98	72	104	262	10	135
Himachal Pradesh	296	16	38	63	154	23	2		Himachal Pradesh	248	30	35	47	120	11	5
Jammu & Kashmir and Ladakh	132	54	13	18	38	2	7		Jammu and Kashmir	108	20	8	19	36	1	24
Karnataka	3067	409	608	602	1239	182	27		Karnataka	3259	555	608	549	1137	128	282
Kerala	1930	59	285	383	1058	103	42		Kerala	2034	94	396	432	947	103	62
Maharashtra	4472	425	651	891	2286	141	78		Maharashtra	4476	552	948	1063	1727	93	93
Punjab	623	117	74	85	307	36	4		Punjab	233	51	33	25	96	11	17
Tamil Nadu	5275	622	733	913	2517	483	7		Tamil Nadu	5155	841	740	1304	1773	302	195
Telangana	2164	655	443	361	591	82	32		Telangana	2954	759	462	292	499	65	877
West Bengal	5136	298	648	954	1439	46	1751		West Bengal	5424	477	1385	1322	1359	93	788

## Sheet: Appendix 1 p10
India/State groups/State	Marital Status 2020							India/State groups/State	Education levels 2020
	Never married		Currently married		Previously married				Illiterate		Class 1-5		Class 6-8		Class 9-12		Graduate & above
	Estimated population	Suicide deaths	Estimated population	Suicide deaths	Estimated population	Suicide deaths			Estimated population	Suicide deaths	Estimated population	Suicide deaths	Estimated population	Suicide deaths	Estimated population	Suicide deaths	Estimated population	Suicide deaths
India	1.4117e+08	11826	3.70891e+08	28085	5.74019e+07	1601		India	1.69529e+08	6389	1.33254e+08	7137	8.88932e+07	8421	1.32115e+08	17046	4.56709e+07	1846
Less developed states	7.8465e+07	4552	1.84527e+08	8336	2.17091e+07	355		Less developed states	9.99771e+07	2533	6.80182e+07	2539	4.56274e+07	2973	5.43928e+07	4875	1.66882e+07	468
Arunachal Pradesh	219668	22	420374	15	39556.6	0		Arunachal Pradesh	167810	1	172703	4	135594	10	175762	16	27798.4	0
Assam	3.74292e+06	311	9.43455e+06	568	1.39922e+06	24		Assam	2.70662e+06	169	4.29532e+06	150	2.94565e+06	230	3.97612e+06	329	651513	22
Bihar	1.04742e+07	147	3.31323e+07	184	2.23235e+06	24		Bihar	1.724e+07	39	1.1313e+07	42	6.81164e+06	82	9.06233e+06	173	1.40725e+06	18
Chhattisgarh	3.52429e+06	773	8.47197e+06	1330	1.41937e+06	69		Chhattisgarh	4.00054e+06	419	3.65844e+06	534	2.48994e+06	505	2.57714e+06	593	688222	51
Jharkhand	3.65555e+06	345	1.00087e+07	380	1.5419e+06	21		Jharkhand	5.65211e+06	88	4.36567e+06	95	2.24594e+06	158	2.57743e+06	403	364946	4
Madhya Pradesh	9.96437e+06	1596	2.3472e+07	3190	2.72249e+06	115		Madhya Pradesh	1.21915e+07	1012	8.99903e+06	958	7.14788e+06	1126	5.99815e+06	1601	1.81861e+06	152
Manipur	517148	7	856046	10	106063	0		Manipur	215972	0	223516	0	327360	5	555757	10	156653	2
Meghalaya	568147	37	691567	21	119145	2		Meghalaya	98736.2	9	525812	5	334407	28	323789	19	96254	0
Mizoram	193136	10	281240	10	49738.5	0		Mizoram	9276.83	0	133492	8	170023	7	178880	5	32442.7	0
Nagaland	286402	6	458978	5	20605	1		Nagaland	65261.9	0	195939	4	154039	6	272078	2	78590	0
Odisha	5.04704e+06	146	1.22734e+07	152	2.06884e+06	5		Odisha	6.18132e+06	17	5.58606e+06	41	3.01892e+06	58	3.57733e+06	610	1.0257e+06	18
Rajasthan	8.10365e+06	481	2.15636e+07	1064	2.49962e+06	56		Rajasthan	1.47757e+07	433	7.07099e+06	322	3.91188e+06	274	4.45556e+06	492	1.95594e+06	90
Sikkim	94531.6	25	168175	41	12494.1	1		Sikkim	32143.5	7	68525.1	17	51352.5	18	94366.5	22	28813.6	1
Tripura	423605	68	1.12295e+06	180	162741	1		Tripura	223598	15	682075	104	503095	69	220008	57	80686.6	4
Uttar Pradesh	3.03203e+07	480	5.89594e+07	1015	6.79229e+06	36		Uttar Pradesh	3.54313e+07	318	1.96275e+07	238	1.4478e+07	314	1.88493e+07	400	7.69537e+06	86
Uttarakhand	1.33008e+06	98	3.21225e+06	171	522713	0		Uttarakhand	985151	6	1.10013e+06	17	901578	83	1.49875e+06	143	579441	20
More developed states	6.31831e+07	7214	1.85627e+08	19661	3.44461e+07	1235		More developed states	7.0734e+07	3841	6.49807e+07	4565	4.32339e+07	5422	7.62262e+07	12020	2.80877e+07	1366
Andhra Pradesh	4.57303e+06	425	1.499e+07	1406	3.97286e+06	34		Andhra Pradesh	1.00993e+07	498	4.41063e+06	385	2.749e+06	353	4.95666e+06	487	1.32037e+06	135
Delhi	2.17161e+06	310	5.28718e+06	542	487082	28		Delhi	1.31663e+06	97	1.16963e+06	99	1.04568e+06	116	2.67299e+06	516	1.74174e+06	34
Goa	148530	17	441921	49	76432.5	7		Goa	61626.2	8	124053	11	141860	11	235767	36	103644	5
Gujarat	6.26289e+06	701	1.8958e+07	1756	2.54013e+06	77		Gujarat	7.18733e+06	419	7.61207e+06	458	4.28908e+06	552	6.22124e+06	994	2.4513e+06	74
Haryana	2.74386e+06	261	8.04246e+06	594	959645	15		Haryana	3.4956e+06	164	2.21529e+06	119	1.74428e+06	120	2.94001e+06	358	1.35196e+06	20
Himachal Pradesh	750224	79	2.13987e+06	212	407594	5		Himachal Pradesh	678004	16	676026	38	483111	63	1.07834e+06	154	382202	23
Jammu & Kashmir and Ladakh	1.55831e+06	54	3.74423e+06	61	331832	1		Jammu & Kashmir and Ladakh	1.78817e+06	54	1.03437e+06	13	1.15831e+06	18	1.28733e+06	38	365071	2
Karnataka	6.42336e+06	757	1.81779e+07	2142	4.21596e+06	132		Karnataka	7.85558e+06	409	6.32826e+06	608	3.3111e+06	602	8.51549e+06	1239	2.8068e+06	182
Kerala	3.49183e+06	412	1.00284e+07	1358	2.5047e+06	139		Kerala	852526	59	3.54311e+06	285	3.03672e+06	383	5.96929e+06	1058	2.62328e+06	103
Maharashtra	1.15845e+07	1297	3.45248e+07	2977	5.83899e+06	172		Maharashtra	1.09143e+07	425	1.18546e+07	651	9.02861e+06	891	1.48001e+07	2286	5.35587e+06	141
Punjab	2.9285e+06	199	8.70212e+06	413	1.19808e+06	10		Punjab	2.31663e+06	117	2.76688e+06	74	1.79071e+06	85	4.30745e+06	307	1.64448e+06	36
Tamil Nadu	7.82543e+06	1264	2.16085e+07	3645	5.28755e+06	357		Tamil Nadu	7.76294e+06	622	7.88792e+06	733	4.71817e+06	913	1.04119e+07	2517	3.93702e+06	483
Telangana	3.81815e+06	435	1.0857e+07	1592	1.87515e+06	113		Telangana	5.93163e+06	655	2.97905e+06	443	1.58221e+06	361	4.76649e+06	591	1.29258e+06	82
West Bengal	8.90287e+06	1003	2.81249e+07	2914	4.75015e+06	145		West Bengal	1.04737e+07	298	1.23788e+07	648	8.15504e+06	954	8.06313e+06	1439	2.71138e+06	46

[truncated: 6 more sheets: Appendix 1 p11, Appendix 1 pp12-13, Appendix 1 p14, Appendix 1 p15, Appendix 1 p16, Appendix 1 pp17-18]
